# Supplementary material for: Internalization and Transport of PEGylated Lipid-Based Mixed Micelles across Caco-2 Cells Mediated by Scavenger Receptor B1
Source: Pharmaceutics. 2021 Nov 26;13(12):2022. doi: 10.3390/pharmaceutics13122022 (PMC8703698; doi:10.3390/pharmaceutics13122022)
Supplement: Supplementary file 1 [file pharmaceutics-13-02022-s001.zip]

Archive with 1 entries (1 files):
- pharmaceutics-1452617-supplementary for conversion.pdf
